# Supplementary material for: Parentage-based tagging and parentage analyses of stocked sea trout in Vistula River commercial catches
Source: J Appl Genet. 2023 Feb 6;64(2):341–50. doi: 10.1007/s13353-023-00749-9 (PMC10076402; doi:10.1007/s13353-023-00749-9)
Supplement: Supplementary file 1 [file 13353_2023_749_MOESM1_ESM.xlsx]

## Sheet: Figure S1
Figure S1. Graphical presentation of results from the sibship assignment method adopted by COLONY. A=Aquamar , B=Dąbie, C=Lubicz
	A						B							C
