# Supplementary material for: Parentage-based tagging and parentage analyses of stocked sea trout in Vistula River commercial catches
Source: J Appl Genet. 2023 Feb 6;64(2):341–50. doi: 10.1007/s13353-023-00749-9 (PMC10076402; doi:10.1007/s13353-023-00749-9)
Supplement: Supplementary file 2 [file 13353_2023_749_MOESM2_ESM.xlsx]

## Sheet: TS3
Table S3. The list of all 221 fish that have been assigned a parent pair or a particular parent based on the applied algorithms of the FAP, COLONY and SOLOMON programs with detail information regarding: error-free assignment for FAP (0); assignment with one error in complex parental genotype for FAP (1); more than one female assigned in the FAP program for a given male (a); more than one male ass…
No.	Offspring	FAP			COLONY		SOLOMON			Compliance of indications for algorithms	Source of parental material
		Female	Male	Accuracy of assignment	Female	Male	Female	Male	Acceptance threshold
	2017												LEGEND:
1	TLu2	A136	A167	0	A136		A136		c	F/C/S	A
2	TLu3	A111	A164	0		A164		A164	c	F/C/S	A		0 - error-free assignment for FAP
		A222	A164	1,a									1 - assignment with one error in complex parental genotype for FAP
3	TLu4				L103		L103		c	C/S	L		a - for a given male, more than one female was assigned in the FAP program
4	TLu8	A85	A165	0			A165		c	F/S	A		b - for a given female, more than one male was assigned in the FAP program
5	TLu10	A5	A770	0						F	A		c - the acceptance threshold for the putative parent-offspring relationship applied in SOLOMON program was P <0.01
		A683		1,a									d - the acceptance threshold for the putative parent-offspring relationship applied in SOLOMON program was P <0.05
6	TLu11	A83	A156	0,a	A83	A156	A83		d	F/C/S	A		the parental spawners consistently indicated by different algorithms
7	TLu12	D160	D119	0	D160	D119		D119	c	F/C/S	D		F/C - assignment determined by FAP and COLONY methods
							D402		c				F/S - assignment determined by FAP and SOLOMON methods
							D29		d				C/S - assignment determined by COLONY and SOLOMON methods
8	TLu14				L112		L112		c	C/S	L		F/C/S - assignment determined by all three methods
9	TLu15						D41		c	S	D		the assignment with incorrectly indicated source reproductive material (A/D/L)
								D139	d
								D122	d
10	TLu16	D54	D124	0	D54	D124	D54		c	F/C/S	D
								D124	c
							D19		c
								D432	c
11	TLu17				L112					C	L
12	TC5	D264	D138	0						F	D
13	TC6	A71	A156	0		A156	A816		d	F/C/S	A
		A816	A1098	1				A156	d
14	TC7	A935	A371	1						F	A
15	TC8	A656	A780	0	A656		A656		d	F/C/S	A
		A829	A780	1				A780	d
16	Tc10				D239		D239		c	C/S	D
17	TC15	A753	A787	1b			A753		c	F/S	A
								A787	c
18	TC16	A107	A160	0						F	A
		A450	A607	1
19	TC18	A76	A178	0						F	A
20	TC19				L109		L109		c	C/S	L
21	TC20				L103					C	L
22	TC21	D315	D119	0		D119		D119	c	F/C/S	D
					D315	D119		D429	c
							D103		d
							D245		d
							D268		d
23	TC23				D62		D62		c	C/S	D
24	TC25	D4	D34	1,b			D4		d	F/S	D
25	TC29						D283		d	S	D
26	TC30	A39	A159	0				A159	d	F/S	A
		A1004	A159	1
27	Ar6	D237	D121	0	D237	D121	D155		c	F/C/S	D
								D121	c
							D237		d
28	TCe1	D192	D119	0	D192	D119		D119	c	F/C/S	D
						D119
29	TCe2				D169		D169		c	C/S	D
30	TCe3						A873		c	S	A
31	TCe4	A145	A178	0		A178				F/C	A
		A217	A178	1,a
32	TCe5	A10	A1094	1						F	A
		A129	A1090	1
		A354	A361	1,a,b
		A942	A632	1,a
33	TCe6	D166	D119	0	D54	D119	D166		c	F/C/S	D
							D19		c
							D54		c
							D161		d
							D245		d
							D268		d
34	TCe7	A41	A177	0			A41		d	F/S	A
		A41	A781	1
		A200	A911	1,a
		A491	A786	1,a
		A578	A914	1
35	TCe9				D132					C	D
36	TCe12	D53	D434	1,a	D132		D132		c	F/C/S	D
		D328	D425	1				D434	d
37	TCe14						D266		c	S	D
38	TCe18				D132		D132		c	C/S	D
39	TCe19						D92		d	S	D
	2018
40	TAr12	A30	A178	0						F	A
		A753	A178	1,a
41	TAr13	D79	D119	0	D79	D119		D119	c	F/C/S	D
42	TAr14	D140	D138	1,a		D138		D138	d	F/C/S	D
43	TAr15				L113					C	L
44	TAr16	D232	D122	0	D232		D232		c	F/C/S	D
								D122	d
45	TAr17	D19	D31	0	D19	D31		D31	c	F/C/S	D
							D258		c
46	TAr25	A8	A19	0						F	A
47	TAr28	D243	D428	1	D151		D243		c	F/C/S	D
							D151		d
							D91		d
							D90		d
48	TAr30				D167		D167		d	C/S	D
49	TAr31	D25	D429	0	D25	D429				F/C	D
50	TAr33	A756	A765	0	A756	A765		A765	c	F/C/S	A
							A756		c
51	TAr35	D292	D433	0,a	D292	D433				F/C	D
		D292	D31	0
52	TAr36	D55	D121	0		D121		D121	c	F/C/S	D
53	TAr38	A873	A1112	1						F	A
54	TAr39				L111		L111		d	C/S	L
55	TAr41	D295	D119	0	D295	D119		D119	c	F/C/S	D
56	TAr42				D135					C	D
57	TAr44					D33				C	D
58	TAr45					D429				C	D
59	TAr46	D195	D119	1	D195	D119	D195		c	F/C/S	D
							D311		c
								D119	d
60	TAr48	D207	D124	1	D207					F/C	D
61	TAr49	D195	D122	1			D195		d	F/S	D
							D394		d
62	TAr50	A121	A148	0				A148	c	F/S	A
		A210	A148	1			A121		d
							A210		d
63	TC33	D166	D413	1	D166	D413	D166		c	F/C/S	D
							D54		c
								D413	d
64	TC38	A70	A931	1			A70		d	F/S	A
65	TC39	D282	D124	0	D282	D124	D282		c	F/C/S	D
							D91		c
								D124	d
66	TC41	D161	D138	1,a		D138				F/C	D
67	TC42						A70		d	S	A
68	TC46	D198	D413	1				D413	d	F/S	D
69	TC49	D47	D31	0		D31		D31	d	F/C/S	D
70	TC53	D282	D124	0	D282	D124	D282		c	F/C/S	D
							D91		c
								D124	d
71	TC54				L110					C	L
72	TC55	D26	D31	0,b	D26	D31	D26		d	F/C/S	D
73	TC57	D26	D433	0	D26	D433	D26		d	F/C/S	D
74	TC58	D283	D413	1,a		D413		D413	d	F/C/S	D
75	TC62	D15	D31	0		D31				F/C	D
		D360	D31	1
76	TC65	D336	D416	1,a		D416				F/C	D
77	TC68				D19		D19		d	C/S	D
78	TC69					D416	D145		c	C/S	D
							D29		d
								D416	d
79	TC72	D72	D431	0		D431				F/C	D
80	TC74	A314	A371	1	L108					F/C	A/L
81	TC75	D295	D433	0	D295	D433	D199		d	F/C/S	D
82	TC79	D126	D433	0		D417	D126		d	F/C/S	D
83	TC81	D291	D433	0	D291	D433				F/C	D
84	TC82	D24	D119	1		D119	D311		d	F/C/S	D
							D24		d
								D119	d
85	TC91	D170	D429	1,a	D23		D23		d	F/C/S	D
86	TC93	D292	D119	0	D292	D119		D119	d	F/C/S	D
87	TC96	D161	D416	1		D416				F/C	D
88	TC99				D61		D61		d	C/S	D
89	TC100	D205	D433	0		D433				F/C	D
90	TC101	D179	D413	1		D413		D413	d	F/C/S	D
91	TC106	A489	A1112	1						F	A
92	TC107					L46				C	L
93	TC110				L104					C	L
94	TC113	D122	D178	0						F	D
95	TC116	D292	D413	0,a	D292	D413				F/C	D
96	TC118				D245	D122	D29		c	C/S	D
97	TC120	D87	D122	0		D122		D122	d	F/C/S	D
98	TC125					D417		D417	d	C/S	D
99	TC128				L98					C	L
100	TC131	D183	D138	0		D138				F/C	D
101	TC134	L97	L46	1	L97	L46	L97		c	F/C/S	L
102	TC136				L111					C	L
103	TCe23	D26	D31	0	D26	D31	D26		c	F/C/S	D
104	TCe26	L105	L46	1	L105	L46				F/C	L
105	TCe39				D187		D187		c	C/S	D
106	TCe43	D151	D433	0	D151	D433	D151		c	F/C/S	D
107	TCe46	A254	A635	1						F	A
108	TCe50	A805	A918	1						F	A
109	TCe55	D114	D119	0		D119				F/C	D
110	TCe56	D144	D119	1		D119		D119	c	F/C/S	D
111	TCe66	D344	D411	0,a				D411	d	F/S	D
112	TCe69	L111	L46	1	L111		L111		c	F/C/S	L
113	TCe70	D48	D124	1	D48	D124	D48		c	F/C/S	D
114	TCe71	D49	D34	1						F	D
115	TCe72	A343	A1111	1						F	A
116	TCe80	A76	A174	1,a						F	A
		A330	A790
117	TCe82						D247		c	S	D
118	TCe83	D222	D137	1		D33	D402		d	F/C/S	D
							D222		d
119	TCe84	A29	A158	0						F/C/S	A
		A733	A158	1
120	TCe88	D167	D33	1	D167		D167		d	F/C/S	D
							T-D218		d
121	TCe93						L141		d	S	L
122	TCe94	A66	A378	1	L98					F/C	A/L
123	TCe95				L108					C	L
124	TCe97				L98		L98		c	C/S	L
125	TCe98	D317	D138	0	D317	D138		D138	d	F/C/S	D
							D317		d
126	TCe100				L111		L111		c	C/S	L
127	TCe101				D135					C	D
128	TCe103				A336					C	A
129	TCe105				A420					C	A
130	TCe107	D25	D434	0,b	D25	D434	D434		c	F/C/S	D
131	TCe109				L97					C	L
132	TCe112	D291	D416	0	D291	D416				C/S	D
133	TCe113	A48	A175	0			A48		c	F/S	A
								A175	d
134	TCe114	D83	D37	1			D4		d	F/S	D
135	TCe115						D302		c	S	D
136	TCe116				L105					C	L
137	TCe117	A109	A176	0		A176				F/C	A
		A217	A176	1,a
138	TCe118				L104					C	L
139	TCe119	D118	D122	0		D122		D122	c	F/C/S	D
							D118		d
140	TCe120				L101					C	L
141	TCe121	D260	D433	0	D260	D433	D260		c	F/C/S	D
142	TCe122	D92	D431	0,a	D92	D431				F/C	D
143	TCe126				A80					C	A
144	TCe127	D250	D119	0	D250	D119		D119	c	F/C/S	D
							D250		c
							D208		c
							D245		d
							D268		d
145	TCe130				D232		D350		d	C/S	D
							D232		d
146	TCe131	D4	D35	0	D48		D4		c	F/C/S	D
								D35	c
147	TCe132						L102		d	S	L
							L36		d
148	TCe135				L99		L99		c	C/S	L
149	TCe136				L110		L110		c	C/S	L
150	TCe137				L98		L98		d	C/S	L
151	TCe138				L115					C	L
152	TCe139	D93	D124	0		D124		D124	c	F/C/S	D
							D45		c
153	TCe142	D84	D124	0	D84	D124	D84		c	F/C/S	D
154	TCe144	D203	D120	0	D317		D203		d	F/C/S	D
155	TCe145				L98		L98		c	C/S	L
156	TCe146	D147	D413	1						F	D
157	TCe147	D183	D130	1,a	L113					F/C	D/L
		D272	D425	1,b
158	TCe152	D42	D32	0						F	D
159	TCe154	D135	D420	0	D135			D420	d	F/C/S	D
							D135		d
160	TCe155	D134	D122	1	D358		D358		c	F/C/S	D
								D122	c
							D29		c
							D392		c
							D180		c
							D155		d
							D274		d
							D105		d
161	TCe157				L111		L111		d	C/S	L
							L103
162	TCe158	D292	D429	0	D292	D429		D429	d	F/C/S	D
163	TCe159	D249	D433	0	D249	D433	D249		d	F/C/S	D
164	TCe160	A77	A173	0		A43				F/C	A
		A577	A173	1,a
		A398	A632	1,a
165	TCe163	A43	A162	0,1,a	A43	A162		A162	d	F/C/S	A
166	TCe164				L110					C	L
167	TCe165	D202	D138	0	D202	D138	D202		c	F/C/S	D
								D138	c
							D312		d
168	TCe166	L132	L24	1	L105					F/C	L
169	TCe167	D66	D121	0		D121				F/C	D
170	TCe168						A830		d	S	A
171	TCe169	A102	A176	0	A102	A176		A176	d	F/C/S	A
172	TCe170				L106					C	L
173	TCe172	A102	A160	0,b	A102					F/C	A
174	TCe173	D358	D417	0	D358	D417	D358		d	F/C/S	D
							D29		d
175	TCe174				L103					C	L
176	TCe175				L109		L109		c	C/S	L
177	TCe176				L111		L111		d	C/S	L
178	TCe177				L97					C	L
179	TCe178	D389	D33	0	D207		D311		d	F/C/S	D
180	TCe184	A80	A176	1	A80	A176				F/C	A
181	TCe185	L111	L46	0	L111	L46				F/C	L
182	TCe188				L104					C	L
183	TCe190	D80	D122	1,a	D292					F/C	D
184	TCe192				L113					C	L
185	TCe194				L111					C	L
186	TCe196				D19					C	D
187	TCe201	D291	D416	0	D291	D416		D416	d	F/C/S	D
188	TCe202				L108					C	L
189	TCe203	D391	D416	1,a		D416		D416	d	F/C/S	D
190	TCe204	D162	D433	0,1,b	D162	D433	D162		d	F/C/S	D
191	TCe205	D79	D413	0	D79	D413				F/C	D
192	TCe206	D245	D124	0	D245	D124	D245		c	F/C/S	D
193	TCe208				L97					C	L
194	TCe212				L110		L110		c	C/S	L
195	TCe215	D92	D416	1,a		D416				F/C	D
196	TCe216	D18	D417	0		D417		D417	d	F/C/S	D
197	TCe218	A402	A629	0,b						F	A
		A518	A794	1
198	TCe219				D135		D135		d	C/S	D
199	TCe220						D175		c	S	D
							D135		d
200	TCe222				D145		D145		d	C/S	D
201	TCe224				D167					C/S	D
202	TCe228	D21	D433	0,a	D202	D433	D21		c	F/C/S	D
		D202	D31	1			D202		c
203	TCe229	A336	A618	1	A336					F/C	A
		A188	A394	1
204	TCe230	D75	D138	0				D138	c	F/S	D
		D125		0					d
		D133		0
205	TCe233	D205	D416	0		D416				F/C	D
206	TCe235				A420		A420		d	C/S	A
207	TCe236	D10	D433	1,a		D433				F/C	D
208	TCe239	D162	D416	0	D162	D416				F/C	D
209	TCe242	D66	D417	0	D66	D417	D66		c	F/C/S	D
210	TCe243						D45		d	S	D
211	TCe244				D48					C	D
212	TCe251	D240	D138	1		D138				F/C	D
213	TCe260	D77	D433	1		D433				F/C	D
214	TCe262	D187	D124	0,a	D187					F/C	D
215	TCe263	D296	D416	0	D296	D416	D296		c	F/C/S	D
								D416	d
216	TCe264				L105					C	L
217	TCe268				D48					C	D
218	TCe270	D23	D433	1	D23					F/C	D
219	TCe271						D310		d	S	D
220	TCe274				D135		D206		c	C/S	D
221	TCe276				L104					C	L

## Sheet: TS2
Table S1_3. Detailed description of sea trout caught in the Vistula in 2018 and genotyped in this study. Fish ID, date of catch, fish weight nad length, sex, marine age and freshwater age
ID	Date	Weight (kg)	Length (lt)	Sex	Sea age	River age
TWAr11	29.03	5.9	78	f	2	2+
TWAr12	29.03	4.04	69	f	2
TWAr13	4.04	5.8	73	f	2	2+
TWAr14	4.04	2.6	61	f	1
TWAr15	4.04	4.9	69	f	2
TWAr16	5.04	4.7	72	m	2	2+
TWAr17	5.04	3.7	78	f	3	1+
TWAr18	9.04	4.1	68	m	2
TWAr19	9.04	1.77	67	f	2
TWAr20	12.04	3.4	68	f	2
TWAr21	12.04	3.1	67	f	2	2+
TWAr22	12.04	2.9	69	m	2
TWAr23	12.04	3.2	64	f	2
TWAr24	13.04	3.35	69	f	2	2+
TWAr25	16.04	4.3	71	f	2
TWAr26	16.04	3.1	72	f	2
TWAr27	16.04	1.85	61	f	2
TWAr28	17.04	3.8	72	f	2	2+
TWAr29	17.04	3.6	63	f	2
TWAr30	19.04	3.7	66	f	2
TWAr31	19.04	2.3	57	m	1
TWAr32	19.04	3.1	63	f	2
TWAr33	27.04	4.7	76	m	2
TWAr34	10.05	3.2	68	f	2	2+
TWAr35	25.06	4.3	75	f	2	2+
TWAr36	26.06	5.6	79	f	2	2+
TWAr37	26.06	2.7	62	f	1
TWAr38	27.06	2.1	54	m	1
TWAr39	2.07	5.4	69	f	2
TWAr40	2.07	2.54	58	f	1
TWAr41	4.07	5.5	75	f	2	2+
TWAr42	4.07	3.8	72	m	2
TWAr43	5.07	5.1	76	f	2	2+
TWAr44	5.07	4.4	73	f	2
TWAr45	5.07	3.1	65	f	1
TWAr46	6.07	5.2	79	f	3	2+
TWAr47	6.07	2.9	64	f	1
TWAr48	10.07	5.2	77	silver fish	2
TWAr49	10.07	3.1	64	f	1
TWAr50	10.07	2.5	62	m	1
TWc21	17.03		80	f	3	2+
TWc22	17.03		60	f	1
TWc23	17.03		75	f	2
TWc24	17.03		65	m	2	2+
TWc25	21.03		60	f	1	2+
TWc26	21.03		68	f	2	2+
TWc27	21.03		50	f	1
TWc28	26.03		60	f	1
TWc29	26.03		75	f	2
TWc30	26.03		48	m	1
TWc31	29.03		50	m	1	1+
TWc32	29.03		50	f	1
TWc33	29.03		70	f	1	2+
TWc34	9.03		65	f	2	2+
TWc35	3.04		55	f	1
TWc36	3.04		50	f	1
TWc37	12.04		55	f	1	2+
TWc38	12.04		40	silver fish	1	2+
TWc39	17.04		80	f	3
TWc40	17.04		70	m	2	2+
TWc41	22.04		60	f	1	2+
TWc42	22.04		69	f	2	2+
TWc43	2.05		50	f	1+
TWc44	2.05		65	f	2+
TWc45	2.05		85	f	3+
TWc46	2.05		70	f	2+
TWc47	4.05		65	m	2+
TWc48	4.05		40	silver fish	1+	2+
TWc49	4.05		60	f	1+	2+
TWc50	4.05		80	f	3+	2+
TWc51	9.05		55	f	1+
TWc52	9.05		40	f	1+	1+
TWc53	9.05		60	f	1+	2+
TWc54	9.05		65	m	2+
TWc55	9.05		60	f	1+
TWc56	11.05		60	f	1+
TWc57	11.05		50	f	1+	1+
TWc58	11.05		80	m	3+	2+
TWc59	11.05		55	f	1+
TWc60	14.05		45	f	1+	1+
TWc61	14.05		40	f	1+	1+
TWc62	14.05		45	f	1+
TWc63	14.05		45	f	1+
TWc64	14.05		42	f	1+	1+
TWc65	14.05		40	m	1+
TWc66	15.05		70	m	2+	2+
TWc67	15.05		40	f	1+
TWc68	15.05		66	f	2+	2+
TWc69	15.05		60	f	2+	2+
TWc70	15.05		50	f	1+
TWc71	15.05		70	f	3+
TWc72	15.05		80	f	3+	2+
TWc73	06.2018		66	silver fish	2+
TWc74			61	silver fish	1+
TWc75			52	silver fish	1+
TWc76			55	silver fish	1+
TWc77			59	silver fish	1+	2+
TWc78			63	silver fish	1+
TWc79			65	silver fish	1+
TWc80			65	silver fish	1+
TWc81			62	silver fish	1+
TWc82			68	silver fish	2+
TWc83			70	silver fish	2+
TWc84			54	silver fish	1+
TWc85			55		1+	2+
TWc86			70		2+	2+
TWc87			62	silver fish	1+	2+
TWc88			64	silver fish	2+
TWc89			55	silver fish	1+
TWc90			50	silver fish	1+
TWc91			61	silver fish	1+
TWc92			67	silver fish	2+	1+
TWc93			52		1+
TWc94			68	silver fish	2+
TWc95			71	silver fish	2+	1+
TWc96			52	silver fish	1+
TWc97			67	silver fish	2+
TWc98			65	silver fish	2+
TWc99			54	silver fish	1+
TWc100			78	silver fish	2+
TWc101			69		2+
TWc102	07.18		68		2+
TWc103			55		1+
TWc104			58		1+
TWc105			76	silver fish	2+
TWc106			46	silver fish	1+	1+
TWc107			69		2+
TWc108			61		1+	2+
TWc109			70		2+
TWc110			58	silver fish	1+
TWc111			53	silver fish	1+	2+
TWc112			67		2+
TWc113			60	silver fish	1+
TWc114			56	silver fish	1+
TWc115			51	silver fish	1+
TWc116			69	silver fish	2+	2+
TWc117			44	silver fish	0+
TWc118			71	silver fish	2+
TWc119			70	silver fish	2+
TWc120			60		1+
TWc121			56		1+
TWc122			59		1+
TWc123			64		1+
TWc124			62		1+
TWc125			58	silver fish	1+
TWc126			55	silver fish	1+
TWc127			52	silver fish	2+
TWc128			57	silver fish	1+	2+
TWc129			63	silver fish	1+
TWc130			68	silver fish	2+
TWc131			72	silver fish	2+
TWc132			59	silver fish	1+
TWc133			63	silver fish	1+
TWc134			55	silver fish	1+
TWc135			55	silver fish	1+
TWc136	08.2018		68	silver fish	2+
TWc137			70	silver fish	2+	1+
TWc138			51	silver fish	1+
TWc139			71	silver fish	2+	2+
TWc140			50		1+
TWc141			66		2+
TWc142			75		2+	2+
TWc143			50		1+
TWc144			68		2+
TWc145			57		1+
TWc146			52		1+
TWc147			69		2+
TWc148			54		1+
TWc149			55		1+
TWc150			59		1+
TWc151			51		1+
TWc152			53		1+
TWc153			60		1+
TWc154			69	silver fish	2+
TWc155			74		2+
TWc156			54		1+
TWc157			73		2+
TWc158			49		1+	1+
TWc159			55	silver fish	1+
TWc160			68	silver fish	2+
TWc161			54		1+
TWc162			60		1+
TWc163			55		1+
TWc164			69		2+
TWc165			72		2+
TWc166			70	silver fish	2+
TWc167			67	silver fish	2+
TWc168			50	silver fish	1+
TWc169			59		1+	2+
TWc170			66		2+
TWc171			50		1+
TWc172			55		1+
TWc173			70		2+
TWc174			56		1+
TWc175			68		2+
TWc176			72		2+	2+
TWc177			75	f	2+
TWc178			55	f	1+
TWc179			56	f	1+
TWc180			60	f	1+	2+
TWc181			62	f	1+
TWc182			57	m	1+
TWc183			52	m	1+
TWc184			86	f	3+
TWc185			73	f	2+
TWc186	03.09		50	f	1+
TWc187	03.09		42		0+
TWc188	03.09		69	f	2+
TWc189	03.09		50	f	1+
TWc190	03.09		75	f	2+
TWc191	03.09		60	m	1+
TWc192	03.09		68	f	2+
TWc193	05.09		51	f	1+
TWc194	05.09		73	m	2+
TWc195	05.09		50	f	1+
TWc196	05.09		55	f	1+
TWc197	05.09		53	f	1+	2+
TWc198	06.09		61	f	1+	2+
TWc199	06.09		55	f	1+
TWc200	06.09		50	f	1+
TWc201	06.09		72	f	2+
TWc202	06.09		70	f	2+
TWc203	06.09		72	f	2+
TWc204	06.09		52	m	1+
TWc205	06.09		55	f	1+
TWc206	06.09		69	m	2+
TWc207	06.09		85	f	3+	2+
TWc208	06.09		70	f	2+
TWc209	06.09		50	f	1+
TWc210	06.09		58	f	1+
TWc211	7.09		60	f	1+
TWc212	7.09		72	f	2+
TWc213	7.09		55	m	1+
TWc214	7.09		75	f	2+
TWc215	7.09		54	m	1+
TWc216	7.09		69	f	2+
TWc217	7.09		61	f	1+
TWc218	7.09		63	f	2+	2+
TWc219	7.09		62	f	2+	2+
TWc220	7.09		65	f	1+
TWc221	12.09		70	f	2+
TWc222	12.09		70	f	2+
TWc223	12.09		50	f	1+
TWc224	12.09		65	m	1+
TWc225	12.09		60	m	1+
TWc226	12.09		65	f	1+
TWc227	12.09		65	f	1+	2+
TWc228	14.09		73	f	2+
TWc229	14.09		85		3+	1+
TWc230	20.09		60		1+	2+
TWc231	20.09		55		1+
TWc232	20.09		70	f	2+
TWc233	20.09		55	m	1+
TWc234	20.09		80	f	brak łusek
TWc235	25.09		65	m	1+
TWc236	25.09		66	f	1+
TWc237	25.09		68	f	2+	2+
TWc238	25.09		70	f	2+
TWc239	25.09		75	f	2+
TWc240	28.09		90	f	3+
TWc241	28.09		60	m	1+
TWc242	28.09		60	f	1+	2+
TWc243	4.10		65	f	1+	2+
TWc244	04.10		75	f	2+
TWc245	04.10		60	m	1+
TWc246	04.10		60	m	1+
TWc247	11.10		64	f	1+
TWc248	11.10		70	f	2+
TWc249	11.10		70	f	2+
TWc250	11.10		70		2+
TWc251	11.10		60	f	1+
TWc252	11.10		65	f	1+
TWc253	15.10		95	f	3+
TWc254	15.10		65	f	2+
TWc255	15.10		65	f	2+	2+
TWc256	15.10		65	m	2+
TWc257	18.10		60	m	1+
TWc258	18.10		57	f	1+
TWc259	18.10		65	f	1+
TWc260	18.10		55	f	1+	2+
TWc261	18.10		65	f	2+	2+
TWc262	18.10		65	f	2+	2+
TWc263	26.10		65	f	1+
TWc264	26.10		60	f	1+
TWc265	26.10		60	f	1+
TWc266	26.10		45	m	0+
TWc267	02.11		65	f	1+
TWc268	02.11		55	m	1+
TWc269	02.11		75	f	2+
TWc270	02.11		68	m	2+
TWc271	06.11		75	f	2+	2+
TWc272	06.11		50	m	0+
TWc273	06.11		50	m	0+
TWc274	06.11		60	m	1+
TWc275	06.11		69	silver fish	2+
TWc276	06.11		70	f	2+	2

## Sheet: TS1
Table S1_2. Detailed description of sea trout caught in the Vistula in 2017 and genotyped in this study. Fish ID, date of catch, fish length, sex, marine age and freshwater age
Fish ID	Date	Length (lt)	Sex	Sea age	River age
TAr1	11.17	64	f	1+	2+
TAr2	11.17	75	f	2+	2+
TAr3	11.17	64	f	2+	2+
TAr4	11.17	63	f	2+	2+	Carlin tag P119FK
TAr5	11.17	65	f	2+
TAr6	11.17	65	M	2+	2+
TAr7	11.17	67	F	2+	2+
TAr8	11.17	80	F	3+
TAr9	11.17	62	F	2+	2+
TAr10	11.17	59	F	2+
Tc1	9.17	65	F	1+
Tc2	9.17	54	M	1+	2+
Tc3	9.17	58	F	1+
Tc4	9.17	75	F	2+	2+
Tc5	9.17	52	F	1+
Tc6	9.17	63	F	1+
Tc7	9.17	N	N	N
Tc8	9.17	66	F	2+
Tc9	9.17	65	F	2+
Tc10	9.17	50	F	1+
Tc11	9.17	63	F	2+	2+
Tc12	9.17	N	N	N
Tc13	9.17	64	F	N
Tc14	9.17	65	F	N
Tc15	9.17	51	F	0+	3+
Tc16	9.17	60	F	1+
Tc17	9.17	52	F	1+	2+
Tc18	9.17	67	F	2+	1+
Tc19	9.17	74	F	2+	1+
Tc20	9.17	52	F	1+	2+
Tc21	9.17	70	F	2+	1+
Tc22	9.17	66	M	2+
Tc23	9.17	52	F	1+
Tc24	9.17	53	M	1+
Tc25	9.17	60	F	1+	2+
Tc26	9.17	68	F	2+
Tc27	9.17	64	M	2+	2+
Tc28	9.17	52	F	1+	2+
Tc29	9.17	67	F	2+	1+
Tc30	9.17	64	M	2+
Twc1	12.17	53	f	1+
Twc2	12.17	55	f	1+
Twc3	12.17	60	f	1+
Twc4	11.17	52	m	1+	2+
Twc5	11.17	71	f	2+	2+
Twc6	11.17	56	f	1+
Twc7	11.17	60	f	1+
Twc8	11.17	66	f	2+	1+
Twc9	11.17	67	f	2+	2+
Twc11	11.17	63	f	2+	2+
Twc12	11.17	65	f	1+	2+
Twc13	11.17	56	f	1+
Twc14	11.17	63	f	2+	2+
Twc17	11.17	53	f	1+	2+
Twc18	11.17	55	f	1+
Twc19	11.17	50	f	1+
Twc20	11.17	56	f	1+	2+
TLu1	29.11	68	f	2+	2+
TLu2	29.11	56	f	1+	2+
TLu3	29.11	57	f	1+	2+
TLu4	29.11	61	f	1+	2+
TLu5	11.12	65	f	1+	2+
TLu6	11.12	73	f	2+	2+
TLu7	11.12	57	f	1+
TLu8	11.12	58	f	1+	2+
TLu9	11.12	57	f	1+		spawning mark
TLu10	11.12	55	f	1+	2+
TLu11	11.12	60	f	1+	2+	spawning mark
TLu12	11.12	63	f	1+	2+
TLu13	11.12	64	f	1+	2+
TLu14	11.12	61	f	1+	2+
TLu15	11.12	61	f	1+	2+
TLu16	11.12	62	f	1+	2+
TLu17	11.12	53	m	1+	2+
